# Supplementary material for: How are maternal and fetal outcomes incorporated when measuring benefits of interventions in pregnancy? Findings from a systematic review of cost-utility analyses
Source: Health Qual Life Outcomes. 2024 Sep 11;22:75. doi: 10.1186/s12955-024-02293-4 (PMC11389402; doi:10.1186/s12955-024-02293-4)
Supplement: Supplementary file 1 — Supplementary Material 1 [file 12955_2024_2293_MOESM1_ESM.xlsx]

## Sheet: Definitions
Category	Item	Definition	Responses
Citation	First author
	Year
	Title
	Journal
	Funding category	Broad funding category	Industry, public sector, charity
	Excluded?		Yes, no
	Exclusion reason
Background	Country		List
	Stage of use	when the intervention is used (gestational weeks to be converted to trimester)	first trimester, second, third, labour, throughout
	Intervention type		List
	Intervention category		List
	Condition	What condition is modified by the intervention (or, where the intervention is not condition-specific, list the context of the intervention)	List
	Condition category
	Intervention target	Mother, fetus, both	Defined according to whether the condition being treated affects the clinical health outcomes of the mother or not. This is a messy one.
	Individual data	Analysis based on individual patient data	Yes, no
	Model	Analysis based on decision model	Yes, no
	Time horizon	Time horizon used	List
	Discount rate outcomes	What discount rate is used for outcomes	List
Evaluation methods	Outcome	QALY, DALY, LYG, case (list)	List
	Maternal outcomes?	Were maternal outcomes included in the CE estimate?	yes, no
	Maternal mortality?	is maternal mortality accounted for in the QALY?	yes, no
	Maternal short-term morbidity?	Are short term QoL outcomes included?	yes, no
	Maternal long-term morbidity?	Are long term QoL outcomes included?	yes, no
	Maternal life expectancy	Maternal life expectancy	List
	Utility method	Questionnaire, direct elicitation, other	list
	Fetal outcomes?	Were fetal outcomes included in the CE estimate?	yes, no
	Fetal mortality?	is fetal mortality accounted for in the QALY?	yes, no
	Fetal morbidity?	is fetal morbidity accounted for in the QALY?	yes, no
	Fetal life expectancy	Fetal life expectancy	List
	Utility method	Questionnaire, direct elicitation, other	List
	Healthy U = 1?	Are healthy outcomes assigned a utility of 1?	Yes, no
	Excluded outcomes justified?	If either maternal or fetal outcomes are excluded, is a justification provided?	Yes, no
	Maternal /fetal outcomes weighted?	are fetal outcomes weighted or discounted in some way different to maternal outcomes?	yes, no
	More than one outcome?	is more than one outcome measure reported in the results?	yes, no
	Weights varied in sensitivity analysis?		Yes, no

## Sheet: QALYDalys
	Citation						Background											Evaluation methods
First Author	Title	Year	Journal	Excluded?	Exclusion Reason	Funding category	Country	Time of use	Intervention type	Intervention category	Condition	Condition category	Intervention target	Individual patient data?	Model?	Time horizon	Discount rate outcomes	Outcome	Outcome combination	Maternal outcomes?	Maternal mortality?	Maternal short term morbidity?	Maternal long term morbidity	Maternal life expectancy	Utility method	Fetal outcomes?	Fetal mortality?	Fetal morbidity?	Fetal life expectancy	Utility method	Healthy u = 1?	Excluded outcomes justified?	Maternal/fetal outcomes weighted	Weights varied in sensitivity analysis?
Adam	Cost effectiveness analysis of strategies for maternal and neonatal health in developing countries	2005	BMJ	No		WHO	Several LICS	Throughout	Various	Various	Various	Various	Both	No	No	fetal lifetime	Not reported	DALY	Both	Yes	Yes	infertility, incontinence, fistula	No	Not reported	Not reported	Yes	Yes	No	Not reported	Not reported	NA	NA	Not reported	NA
Albright	Group B Streptococci Screening Before Repeat Cesarean Delivery: A Cost-Effectiveness Analysis	2017	Obstetrics and Gynecology	No		Not reported	USA	35 weeks	Screening	Screening	Group B strep	Maternal infection	Fetus	No	Yes	fetal lifetime	0.03	QALY	Fetal	No						Yes	Yes	Yes	79	Not reported	Yes	No	Only fetal	No
Atkins	Cost-effectiveness of pertussis vaccination during pregnancy in the United States	2016	American Journal of Epidemiology	No		Non-profit, Industry	USA	Not reported	Vaccination	Vaccination	Pertussis	Maternal infection	Fetus	No	Yes	20 years	0.03	QALY	Both	Yes	Yes	Yes	No	Not reported	Not reported	Yes	Yes	Yes	80	Not reported	Unclear	NA	Equal	No
Avram	Point-of-care HIV viral load in pregnant women without prenatal care: a cost-effectiveness analysis	2019	American Journal of Obstetrics and Gynecology	No		Government	USA	Labour	Screening	Screening	HIV	Maternal infection	Both	No	Yes	lifetime	0.03	QALY	Both	Yes	Yes	No	fertility loss & disutility from infant HIV	37.7	Not reported	Yes	Yes	Yes	50 - 78.8	Not reported	Yes	NA	Equal	No
Bak	Impact of maternal obesity on fetal cardiac screening: which follow-up strategy is cost-effective?	2019	Ultrasound in Obstetrics & Gynecology	No		Not reported	USA	18 - 24 weeks	Ultrasound	Screening	Fetal congenital heart disease	Fetal abnormality	Fetus	No	Yes	lifetime	0.03	QALY	Both	Yes	No	fetal loss	child with CP	56.2	Not reported	Yes	Yes	Yes	78.8	Not reported	Yes	NA	Equal	No
Barbosa	Cost-effectiveness Analysis of the National Perinatal Hepatitis B Prevention Program	2014	Pediatrics	Yes	POSTNATAL INVERVENTION
Baker	Cost-effectiveness of herpes simplex virus type 2 serologic testing and antiviral therapy in pregnancy	2004	American Journal of Obstetrics and Gynecology	No		Industry	USA	15 weeks	Screening	Screening	Herpes simplex virus	Maternal infection	Fetus	No	Yes	lifetime	0.03	QALY	Fetal	No						Yes	No	Yes	76.4 (30.10)	mapping to EQ-5D	Population norms	No	Only fetal	No
Beigi	Economic value of seasonal and pandemic influenza vaccination during pregnancy	2009	Clinical Infectious Diseases	No		Government	USA	Not reported	Vaccination	Vaccination	seasonal flu	Maternal infection	Both	No	Yes	lifetime	0.03	QALY	Both	Yes	Yes	No	No	43.96	Not reported	Yes	Yes	No	72.64	Not reported	Population norms	NA	Equal	No
Bickford	Magnesium sulphate for fetal neuroprotection: a cost-effectiveness analysis	2013	BMC Health Services Research	No		Government	Canada	<32 weeks	Magnesium sulfate	Pharmaceutical	Preterm birth	Preterm birth	Fetus	No	Yes	lifetime			Fetal	No						Yes	No	Yes	25, 66, 81	HUI-3	Population norms	Yes - clinical justification	Only fetal	No
Binkin	The high cost and low efficacy of weekly viral cultures for pregnant women with recurrent genital herpes: a reappraisal	1989	Medical Decision Making	No		Government	USA	32 - 40 weeks	Screening	Screening	Herpes simplex virus	Maternal infection	Both	No	Yes	lifetime	0.05	QALY	Both	Yes	Yes	No	No	Not reported	Not reported	Yes	Yes	Yes	Not reported	Not reported	Yes	NA	Equal	Yes - maternal deaths excluded
Bowser	Cost Effectiveness of Mobile Health for Antenatal Care and Facility Births in Nigeria	2018	Ann Glob Health	No		Non-profit	Nigeria	Throughout	mHealth	Policy	Unattended delivery	Labour complication	Both	Yes	No	lifetime	Not reported	DALY	Both	Yes	Yes	No	No	Not reported	NA	Yes	Yes	No	Not reported	Not reported	NA	NA	Equal	No
Bristow	Cost-effectiveness of HIV and syphilis antenatal screening: A modelling study	2016	Sexually Transmitted Infections	No		Industry	Malawi	Not reported	Screening	Screening	HIV, syphilis	Maternal infection	Fetus	No	Yes	lifetime	0.03	DALY	Fetal	No						Yes	Yes	Yes	50	GBD disability adjustment	NA	No	Only fetal	No
Broekhuizen	Cost-effectiveness of healthy eating and/or physical activity promotion in pregnant women at increased risk of gestational diabetes mellitus: Economic evaluation alongside the DALI study, a European multicenter randomized controlled trial	2018	International Journal of Behavioral Nutrition and Physical Activity	No		Government	Europe	<20 weeks - 35 weeks	Behavioural	Behavioural	GDM	Maternal condition	Both	Yes	No	48 hours	NA	QALY	Maternal	Yes	No	Yes	No	NA	EQ-5D-3L	No					No	No	Only maternal	No
Bullard	Twenty-week abortion bans on pregnancies with a congenital diaphragmatic hernia: A cost-effectiveness analysis	2018	Obstetrics and Gynecology	No		Not reported	USA	20 weeks	abortion ban	Policy	congenital diaphragmatic hernia	Fetal abnormality	Fetus	No	Yes	maternal lifetime	0.03	QALY	Both	Yes	Yes	No	No	56.75	various	Yes	Yes	Yes	NA	parental utilities used	Unclear	No	Only maternal	No
Cahill	Magnesium sulfate therapy for the prevention of cerebral palsy in preterm infants: a decision-analytic and economic analysis	2011	American Journal of Obstetrics and Gynecology	No		Not reported	USA	24 - 32 weeks	Magnesium sulfate	Pharmaceutical	Preterm birth	Preterm birth	Fetus	No	Yes	fetal lifetime	0.03	QALY	Unclear	Unclear	Unclear	Unclear	Unclear	55.4	Not reported	Yes	Yes	Yes	77.2	Not reported	Yes	No	Unclear	No
Chaillon	Cost-effectiveness of Universal Hepatitis C Virus Screening of Pregnant Women in the United States	2019	Clinical Infectious Diseases	No		Industry	USA	Throughout	Screening	Screening	HCV	Maternal infection	Both	No	Yes	maternal lifetime	0.03	QALY	Maternal	Yes	Yes	Yes	Yes	Not reported	Not reported	No					Yes	Yes - lack of evidence	NA	No
Chilcott	A review of the clinical effectiveness and cost-effectiveness of routine anti-D prophylaxis for pregnant women who are rhesus-negative	2003	Health Technology Assessment	No		Government	UK	28 - 34 weeks	Antenatal anti-D prophylaxis	Pharmaceutical	Rhesus disease	Fetal Immunological condition	Fetus	No	Yes	fetal lifetime	0.015	QALY	Fetal	No						Yes	No	Yes	74	Not reported	Unclear	No	only fetal	Yes - fetal mortality included
Chilcott	The economics of routine antenatal anti-D prophylaxis for pregnant women who are rhesus negative	2004	BJOG	Yes	DUPLICATE ANALYSIS
Choi	Cost-effectiveness of malaria preventive treatment for HIV-infected pregnant women in sub-Saharan Africa	2017	Malaria Journal	No		Government	Ghana, Kenya, Malawi, Mozambique, Tanzania	Throughout	Malaria prevention	Pharmaceutical	HIV	Maternal infection	Both	No	Yes	lifetime	0.03	DALY	Both	Yes	Yes	Yes	No	47.24	GBD disability adjustment	Yes	Yes	Yes	57.96	GBD disability adjustment	NA	NA	Equal	No
Chowers	Economic evaluation of universal prenatal HIV screening compared with current 'at risk' policy in a very low prevalence country	2017	Sexually Transmitted Infections	No		Not reported	Israel	Not reported	Screening	Screening	HIV	Maternal infection	Fetus	No	Yes	100 years	0.035	QALY	Fetal	No						Yes	No	Yes	derived from Israeli life tables	Not reported	Yes	No	only fetal	No
Chung	Cost-effectiveness of a trial of labor after previous cesarean	2001	Obstetrics and Gynecology	No		Government	USA	Labour	trial of labour	Delivery method	VBAC	Labour complication	Both	No	Yes	fetal lifetime	0.03	QALY	Both	Yes	Yes	Yes	Yes	50.498	Quality of well-being classification	Yes	Yes	Yes	76.504	Not reported	Yes	NA	Equal	No
Cipriano	The cost-effectiveness of targeted or universal screening for vasa praevia at 18-20 weeks of gestation in Ontario	2010	BJOG	No		Government	Canada	18 - 20 weeks	Screening	Screening	vasa previa	Placental abnormality	Fetus	No	Yes	unclear	0.05	QALY	Both	Yes	Yes	No	Yes	Not reported	Not reported	Yes	Yes	No	Not reported	Published literature	no - population norms	NA	equal+maternal disutility	No
Clennon	Use of gestational surrogates for women with Eisenmenger syndrome: a cost-effectiveness analysis	2019	Journal of Maternal-Fetal and Neonatal Medicine	No		Not reported	USA	Throughout	surrogacy	surrogacy	eisenmenger syndrome	Pre-existing Maternal condition	Both	No	Yes	fetal lifetime	0.03	QALY	Both	Yes	Yes	No	No	Not reported	Not reported	Yes	Yes	Yes	Not reported	Not reported	Yes	No	Not reported	No
Colbourn	Preventive strategies for group B streptococcal and other bacterial infections in early infancy: cost effectiveness and value of information analyses.	2007	BMJ	No		Government	UK	35+ weeks	Testing	Screening	Group B strep	Maternal infection	Fetus	No	Yes	fetal lifetime	Not reported	QALY	Fetal	No						Yes	Yes	unclear	Not reported	Not reported	not reported	No	only fetal	No
Culligan	Elective cesarean section to prevent anal incontinence and brachial plexus injuries associated with macrosomia--a decision analysis	2005	International Urogynecology Journal	No		Not reported	USA	Labour	caesarean	Delivery method	macrosomia	Labour complication	Both	No	Yes	lifetime	0.03	QALY	Both	Yes	Yes	Yes	Yes	55.4	expert opinion	Yes	unclear	Yes	76.85	expert opinion	Yes	NA	Dyad	No
Dalziel	Cost-effectiveness of mandatory folate fortification v. other options for the prevention of neural tube defects: results from Australia and New Zealand	2010	Public Health Nutrition	No		Government	Australia, New Zealand	Throughout	Folate fortication	Policy	Neural Tube Defects	Fetal abnormality	Fetus	No	Yes	10 years	0.05	DALY	Fetal	No						Yes	Yes	Yes	80	Dutch disability weights	NA	No	Only fetal	No
Dosiou	Cost-effectiveness of universal and risk-based screening for autoimmune thyroid disease in pregnant women	2012	The Journal of Clinical Endocrinology & Metabolism	No		Government	USA	first trimester	Screening	Screening	Maternal Hypothyroidism	Maternal condition	Both	No	Yes	lifetime	0.03	QALY	Maternal	Yes	Yes	Yes	Yes	Not reported	Literature + expert opinion	No					Yes	No	fetal are expressed as maternal preferences	No
Einerson	Cost-effectiveness of risk-based screening for cervical length to prevent preterm birth	2016	American Journal of Obstetrics and Gynecology	No		Not reported	USA	second trimester	Screening	Screening	Preterm birth	Preterm birth	Fetus	No	Yes	fetal lifetime	0.03	QALY	Fetal	No						Yes	Yes	Yes	75	Not reported	Yes	No	Only fetal	No
Engle-Stone	Replacing iron-folic acid with multiple micronutrient supplements among pregnant women in Bangladesh and Burkina Faso: costs, impacts, and cost-effectiveness	2019	Annals of the New York Academy of Sciences	No		Not reported	Bangladesh, Burkina Faso	Throughout	supplementation	supplementation	Nutritional deficiency	Maternal nutrition	Both	No	Yes	fetal lifetime	Not reported	DALY	Fetal	No						Yes	Yes	Yes	57.2-75.1	GBD disability adjustment	NA	No	Only fetal	No
Evers	Prenatal heart block screening in mothers with SSA/SSB autoantibodies: Targeted screening protocol is a cost-effective strategy	2019	Congenital Heart Disease	No		Not reported	USA	16 - 28 weeks	Screening	Screening	Prenatal heart block	Fetal Immunological condition	Fetus	No	Yes	fetal lifetime	Not reported	QALY	Fetal	No						Yes	Yes	Yes	78.8	Not reported	Yes	No	Only fetal	No
Fan	Cost-effectiveness of testing hepatitis B-positive pregnant women for hepatitis B e antigen or viral load	2014	Obstetrics & Gynecology	No		Not reported	USA	Not reported	Testing	Screening	Hepatitis B	Maternal infection	Fetus	No	Yes	not reported	0.03	QALY	Fetal	No						Yes	Yes	Yes	not reported	Not reported	Yes	No	Only fetal	No
Fasawe	Cost-Effectiveness Analysis of Option B+ for HIV Prevention and Treatment of Mothers and Children in Malawi	2013	PLoS ONE	No		Not reported	Malawi	14+ weeks	Antivirals	Pharmaceutical	HIV	Maternal infection	Fetus	No	Yes	not reported	0.03	DALY	Both	Yes	not reported	not reported	not reported	Not reported	Not reported	Yes	not reported	not reported	Not reported	Not reported	NA	NA	Only fetal	maternal outcomes weighted equally
Faye	Scaling up malaria intervention "packages" in Senegal: Using cost effectiveness data for improving allocative efficiency and programmatic decision-making	2018	Malaria Journal	No		Government	Senegal	second trimester	preventive treatment	Pharmaceutical	Malaria	Maternal infection	Both	No	No	not reported	Not reported	DALY	Unclear	Unclear	not reported	not reported	not reported	not reported	Not reported	unclear	not reported	not reported	not reported	not reported	NA	unclear	Unclear	NA
Feldhaus	Optimizing treatment for the prevention of pre-eclampsia/eclampsia in Nepal: Is calcium supplementation during pregnancy cost-effective	2016	Cost Effectiveness and Resource Allocation	No		Government	Nepal	16+ weeks	Calcium supplementation	Pharmaceutical	Pre-eclampsia	Maternal condition	Both	No	Yes	fetal lifetime	0.03	DALY	Both	Yes	Yes	No	No	69	NA	Yes	Yes	No	68	NA	NA	NA	Both	No
Fobelets	Vaginal birth after caesarean versus elective repeat caesarean delivery after one previous caesarean section: a cost-effectiveness analysis in four European countries	2018	BMC pregnancy and childbirth	No		Government	Belgium, Germany, Italy, Ireland	Labour	Delivery method	Delivery method	VBAC	Labour complication	Both	No	Yes	fetal lifetime	Country-specific	QALY	Both	Yes	Yes	Yes	No	Not reported	Not reported	Yes	Yes	Yes	Not reported	Not reported	No	NA	Not reported	No
Fobelets	Health economic analysis of a cluster-randomised trial (OptiBIRTH) designed to increase rates of vaginal birth after caesarean section	2019	BJOG	No		Government	Germany, Italy, Ireland	Labour	Delivery method	Delivery method	VBAC	Labour complication	Both	Yes	Yes	3 months	NA	QALY	Maternal	Yes	Yes	Yes	No	NA	SF-6D	No					No	No	Only maternal	No
Ginsberg	Should Israel screen all mothers-to-be to prevent early-onset of neonatal group B streptococcal disease? A cost-utility analysis	2013	Israel Journal of Health Policy Research	No		Not reported	Israel	35-37 weeks	Screening	Screening	Group B strep	Maternal infection	Fetus	No	Yes	fetal lifetime	0.03	QALY	Fetal	No						Yes	Yes	Yes	80.2 and 82.1	Not reported	age-specific Israeli population norms	No	Only fetal	No
Giorgakoudi	Cost-effectiveness analysis of maternal immunisation against group B Streptococcus (GBS) disease: A modelling study	2018	Vaccine	No		Charity	UK	Not reported	Vaccination	Vaccination	Group B strep	Maternal infection	Fetus	No	Yes	fetal lifetime	0.035	QALY	Both	Yes	Yes	Yes	No	Not reported	Not reported	Yes	Yes	Yes	81	Not reported	not reported	NA	Unclear	No
Goodacre	Selecting pregnant or postpartum women with suspected pulmonary embolism for diagnostic imaging: The DiPEP diagnostic study with decision-analysis modelling	2018	Health Technology Assessment	No		Government	UK	Not reported	Clinical decision rule	Clinical decision rule	Pulmonary embolism	Maternal condition	Mother	Yes	Yes	100 years	0.035	QALY	Maternal	Yes	Yes	Yes	Yes	Not reported	Literature + expert opinion	No					No	No	Only maternal	No
Goodman	Cost-effectiveness of malaria control in sub-Saharan Africa	1999	The Lancet	No		World Bank	low income country (unspecified)	Throughout	preventive treatment	Pharmaceutical	Malaria	Maternal infection	Both	No	Yes	lifetime	0.03	DALY	Fetal	No						Yes	Yes	No	50-65	GBD disability adjustment	NA	No	Only fetal	No
Goodman	The cost effectiveness of a quality improvement program to reduce maternal and fetal mortality in a regional referral hospital in Accra, Ghana	2017	PloS ONE	No		Non-profit	Ghana	Labour	Quality improvement	Various	Various	Various	Both	Yes	Yes	fetal lifetime	0.03	DALY	Both	Yes	Yes	No	Yes	43.4 (remaining life expectancy)	GBD disability adjustment	Yes	Yes	No	61.2	GBD disability adjustment	NA	NA	Equal	No
Grosse	Economic evaluation of a neural tube defect recurrence-prevention program.[see comment]	2008	American Journal of Preventive Medicine	No		Government	USA	periconception	supplementation	supplementation	Neural Tube Defects	Fetal abnormality	Fetus	Yes	Yes	fetal lifetime	0.03	QALY	Fetal	No						Yes	Yes	Yes	30 (discounted)	Not reported	not reported	No	Only fetal	Yes - stillbirth and terminations included in scenario analysis
Guo	Cost-effectiveness analysis of preventing mother-to-child transmission of hepatitis B by injecting hepatitis B immune globulin	2012	European Journal of Gastroenterology and Hepatology	No		Government	China	Not reported	Vaccination	Vaccination	Group B strep	Maternal infection	Fetus	Yes	No	not reported	Not reported	DALY	Unclear	Unclear	No	No	Unclear	Not reported	Not reported	Yes	No	Yes	Not reported	Not reported	NA	NA	Unclear	No
Harris	Cost utility of prenatal diagnosis and the risk-based threshold.	2004	The Lancet	No		Government	USA	10+ weeks	Prenatal testing	Screening	chromosomal abnormality	Fetal abnormality	Fetus	No	Yes	maternal lifetime	0.03	QALY	Both	Yes	Unclear	Unclear	Unclear	not reported (although QALYs are)	TTO	Yes	Yes	Yes	Not reported	NA	Unclear	No	fetal are expressed as maternal preferences	Yes, preferences varied
Heckerling	A cost-effectiveness analysis of amniocentesis and chorionic villus sampling for prenatal genetic testing	1994	Medical Care	Yes	NO OUTCOMES
Hersh	Repeat Screening for Syphilis in the Third Trimester of Pregnancy: A Cost-Effectiveness Analysis	2018	Obstetrics and gynecology	No		Not reported	USA	Throughout	Screening	Screening	Syphilis	Maternal infection	Fetus	No	Yes	not reported	0.03	QALY	Both	Yes	No	No	Yes (fetal outcomes)	Not reported	Not reported	Yes	Yes	Yes	Not reported	Not reported	Yes	NA	fetal are expressed as maternal preferences	No
Hersh	Induction of labor at 39 weeks of gestation versus expectant management for low-risk nulliparous women: a cost-effectiveness analysis	2019	American Journal of Obstetrics and Gynecology	No		Not reported	USA	39+ weeks	Induction	Delivery method	Labour	Labour complication	Both	No	Yes	fetal lifetime	0.03	QALY	Both	Yes	No	Yes	No	56.2	Not reported	Yes	Yes	Yes	78.8	Not reported	Yes	NA	fetal are expressed as maternal preferences	No
Hong	Congenital syphilis: an economic evaluation of a prevention program in China	2010	Sexually Transmitted Diseases	No		Government	China	Not reported	Screening	Screening	Syphilis	Maternal infection	Fetus	Yes	No	fetal lifetime	0.03	DALY	Fetal	No						Yes	Yes	Yes	72.4	GBD disability adjustment	NA	No	Only fetal	No
Hopkins	Universal or targeted screening for fetal alcohol exposure: a cost-effectiveness analysis	2008	Journal of Studies on Alcohol and Drugs	No		Not reported	Canada	second, third trimester	Screening	Screening	Excess alcohol in pregnancy	Maternal behaviour	Fetus	No	Yes	fetal lifetime	0.03	QALY	Fetal	No						Yes	No	Yes	80	Not reported	Population norms	No	Only fetal	No
Hoshi	Cost-effectiveness analysis of pertussis vaccination during pregnancy in Japan	2018	Vaccine	No		Government	Japan	Not reported	Vaccination	Vaccination	Pertussis	Maternal infection	Fetus	No	Yes	fetal lifetime	0.03	QALY	Both	Yes	No	Yes	No	NA	Not reported	Yes	Yes	Yes	79.58-86.32	Not reported	not reported	NA	Equal	No
Hyldig	Cost-effectiveness of incisional negative pressure wound therapy compared with standard care after caesarean section in obese women: a trial-based economic evaluation	2019	BJOG	Yes	POSTNATAL INVERVENTION
Ishikawa	Should HIV testing for all pregnant women continue? Costeffectiveness of universal antenatal testing compared to focused approaches across high to very low HIV prevalence settings	2016	Journal of the International AIDS Society	No		None	Namibia, Kenya, Haiti, Vietnam	Not reported	Screening	Screening	HIV	Maternal infection	Fetus	No	Yes	20 years	Not reported	QALY	Fetal	No						Yes	Yes	Yes	Not reported	Not reported	Not reported	No	Only fetal	No
Jain	Revisiting the cost-effectiveness of universal cervical length screening: importance of progesterone efficacy	2016	American Journal of Obstetrics and Gynecology	No		Not reported	USA	19+ weeks	Screening	Screening	Preterm birth	Preterm birth	Fetus	No	Yes	fetal lifetime	0.03	QALY	Fetal	No						Yes	Yes	Yes	Not reported	Not reported	Not reported	No	Only fetal	No
Jentink	Economic evaluation of anti-epileptic drug therapies with specific focus on teratogenic outcomes	2012	Journal of Medical Economics	No		None (Industry affiliations)	Europe	throughout, inc preconception	anti-epileptic Treatment	Pharmaceutical	Epilepsy	Pre-existing Maternal condition	Fetus	No	Yes	fetal lifetime	0.015	QALY	Fetal	No						Yes	No	Yes	79.2	Not reported	Not reported	No	Only fetal	No
Jit	The cost-effectiveness of vaccinating pregnant women against seasonal influenza in England and Wales	2010	Vaccine	No		Government	England, Wales	second or third trimester	Vaccination	Vaccination	seasonal flu	Maternal infection	Both	No	Yes	2 years	Not reported	QALY	Both	Yes	Yes	Yes	No	QALY loss: 20.0	Not reported	Yes	Yes	No	QALY loss: 23.8	Not reported	No	NA	Not reported	No
Jo	Costs and cost-effectiveness analyses of mCARE strategies for promoting care seeking of maternal and newborn health services in rural Bangladesh	2019	PLoS ONE	No		Charity	Bangladesh	Throughout	mHealth	Policy	Various	Various	Both	Yes	No	lifetime	0.03	DALY	Unclear	Unclear	Unclear	No	No	Unclear	NA	Yes	Yes	No	72	NA	NA	unclear	Unclear	No
Jones	A dynamic, modifiable model for estimating cost-effectiveness of smoking cessation interventions in pregnancy: application to an RCT of self-help delivered by text message	2019	Addiction	No		Government	UK	Throughout	Behavioural	Behavioural	smoking	Maternal behaviour	Fetus	No	Yes	fetal lifetime	0.035	QALY	Both	Yes	Yes	Yes	Yes	not reported	Not reported	Yes	Yes	Yes	Not reported	Not reported	Population norms	NA	Equal	yes (separate)
Kaimal	Prenatal Testing in the Genomic Age: Clinical Outcomes, Quality of Life, and Costs	2015	Obstetrics & Gynecology	No		Industry	not reported (USA)	first and second trimester	Prenatal testing	Screening	chromosomal abnormality	Fetal abnormality	Fetus	No	Yes	maternal lifetime	0.03	QALY	Maternal	Yes	No	Yes	Yes	not reported	time trade off	No					Yes	Fetal outcomes are only a product of maternal ones	Only maternal	No
Kashi	Multiple micronutrient supplements are more cost-effective than iron and folic acid: Modeling results from 3 high-burden Asian countries	2019	Journal of Nutrition	No		Not reported	Pakistan, India, Bangladesh	Throughout	supplementation	supplementation	Nutritional deficiency	Maternal nutrition	Both	No	Yes	fetal lifetime	0, 3, 5%	DALY	Both	Yes	Yes	Yes	No	not reported	various sources	Yes	Yes	Yes	Not reported	various sources	NA	NA	Equal	No
Killie	Cost-effectiveness of antenatal screening for neonatal alloimmune thrombocytopenia.[erratum appears in BJOG. 2007 Nov;114(11):1453]	2007	BJOG	No		Not reported	Norway	22+ weeks	Screening	Screening	neonatal alloimmune thrombocyotpenia	Fetal Immunological condition	Fetus	No	Yes	fetal lifetime	0.04	QALY	Fetal	No						Yes	Yes	Yes	79.9, 40 with disability	Not reported	Yes	No	Only fetal	No
Kim	Cost-effectiveness of universal isoniazid preventive therapy among HIV-infected pregnant women in South Africa	2018	International Journal of Tuberculosis and Lung Disease	No		Government	South Africa	Not reported	Tuberculosis treatment	Pharmaceutical	HIV/tuberculosis	Maternal infection	Both	Yes	Yes	1 year	0.03	DALY	Maternal	Yes	Yes	Yes	No	33.9 years remaining	Not reported	No					NA	No	Only maternal	No
Kingkaew	An Ex-Ante Economic Evaluation of the Maternal and Child Health Voucher Scheme as a Decision-Making Tool in Myanmar	2016	Health Policy and Planning	No		Government, Non-profit	Myanmar	Throughout	Antenatal care	Antenatal care	Unattended delivery	Labour complication	Both	No	Yes	fetal lifetime	Not reported	DALY	Both	Yes	Yes	Yes	Yes	42.8	GBD disability adjustment	Yes	Yes	Yes	54.4	GBD disability adjustment	NA	NA	Equal	No
Kuznik	Evaluating the cost-effectiveness of combination antiretroviral therapy for the prevention of mother-to-child transmission of HIV in Uganda	2012	Bulletin of the World Health Organization	No		Industry	Uganda	14 weeks+	Antivirals	Pharmaceutical	HIV	Maternal infection	Fetus	No	Yes	fetal lifetime	0.03	DALY	Fetal	No						Yes	Yes	Yes	52.17,54.33	Not reported	NA	No	Only fetal	No
Kuznik	Antenatal syphilis screening using point-of-care testing in Sub-Saharan African countries: a cost-effectiveness analysis	2013	PLoS Medicine	No		Industry	Sub-saharan Africa	Not reported	Screening	Screening	Syphilis	Maternal infection	Fetus	No	Yes	fetal lifetime	0.03	DALY	Fetal	No						Yes	Yes	Yes	Not reported	Not reported	NA	No	Only fetal	No
Kuznik	Antenatal syphilis screening using point-of-care testing in low- and middle-income countries in Asia and Latin America: a cost-effectiveness analysis	2015	PLoS ONE	No		government, industry	Asian and Latin American LMICS	Not reported	Screening	Screening	Syphilis	Maternal infection	Fetus	No	Yes	fetal lifetime	0.03	DALY	Fetal	No						Yes	Yes	Yes	Not reported	Not reported	NA	No	Only fetal	No
Lee	When is the optimal time to deliver late preterm IUGR fetuses with abnormal umbilical artery Dopplers?	2018	The Journal of Maternal-Fetal & Neonatal Medicine	No		Government	South Korea	third trimester	Antivirals	Pharmaceutical	Hepatitis B	Maternal infection	Fetus	No	Yes	fetal lifetime	0.05	QALY	Fetal	No						Yes	Yes	Yes	NA (markov generated)	Not reported	yes	No	Only fetal	No
Lee	Cost-effectiveness of antiviral prophylaxis during pregnancy for the prevention of perinatal hepatitis B infection in South Korea	2016	Cost Effectiveness and Resource Allocation	No		Not reported	USA	34+ weeks	delivery timing	delivery timing	IUGR	Preterm birth	Fetus	No	Yes	fetal lifetime	0.03	QALY	Both	Yes	No	No	Yes	56.9	Not reported	Yes	Yes	Yes	78.7	Not reported	Yes	NA	Equal	No
Little	Acyclovir prophylaxis for pregnant women with a known history of herpes simplex virus: a cost-effectiveness analysis	2005	American Journal of Obstetrics and Gynecology	No		Not reported	USA	36 weeks	Antivirals	Pharmaceutical	Herpes simplex virus	Maternal infection	Fetus	No	Yes	fetal lifetime	0.03	QALY	Both	Yes	No	Yes	Yes	55.4	Not reported	Yes	Yes	Yes	77.2, 62, 28.7	Not reported	Yes	NA	Equal	No
Lubinga	Potential cost-effectiveness of prenatal distribution of misoprostol for prevention of postpartum hemorrhage in Uganda	2015	PLoS ONE	Yes	POSTNATAL INVERVENTION
Lugner	A cost-utility analysis of antenatal screening to prevent congenital rubella syndrome	2010	Epidemiology & Infection	No		Not reported	Netherlands	Not reported	Screening	Screening	rubella	Maternal infection	Fetus	No	Yes	fetal lifetime	0.015	QALY	Fetal	No						Yes	Yes	Yes	78.8	DALY weights	Yes	No	Only fetal	No
Lugner	Cost-effectiveness of targeted vaccination to protect new-borns against pertussis: comparing neonatal, maternal, and cocooning vaccination strategies	2013	Vaccine	No		government	Netherlands	3rd trimester	Vaccination	Vaccination	Pertussis	Maternal infection	Fetus	No	Yes	fetal lifetime	0.015	QALY	Both	Yes	Yes	Yes	No	not reported	Not reported	Yes	Yes	Yes	80.6	Not reported	Yes	NA	Equal	No
Marseille	Cost-effectiveness of antiviral drug therapy to reduce mother-to-child HIV transmission in sub-Saharan Africa	1998	AIDS	No		government	sub-saharan Africa	36 weeks	Antivirals	Pharmaceutical	HIV	Maternal infection	Fetus	No	Yes	fetal lifetime	0.05	DALY	Fetal	No						Yes	Yes	Yes	52.5	Not reported	No - age weights used	No	Only fetal	No
Mathewos	Community-Based Interventions for Newborns in Ethiopia (COMBINE): Cost-effectiveness analysis	2017	Health Policy and Planning	Yes	POSTNATAL INVERVENTION
Mbonye	Intermittent preventive treatment of malaria in pregnancy: the incremental cost-effectiveness of a new delivery system in Uganda	2008	Transactions of the Royal Society of Tropical Medicine and Hygiene	No		government, charity	Uganda	second and third trimester	preventive treatment	Pharmaceutical	Malaria	Maternal infection	Both	Yes	No	fetal lifetime	0.03	DALY	Both	Yes	No	Yes	No	Not reported	Not reported	Yes	No	Yes	80, 82	not reported	no - age weighting	NA	Not reported	No
McCabe	The cost-effectiveness of directly observed highly-active antiretroviral therapy in the third trimester in HIV-infected pregnant women	2010	PLoS ONE	No		government	USA	third trimester	Antivirals	Pharmaceutical	HIV	Maternal infection	Fetus	No	Yes	fetal lifetime	0.03	QALY	Fetal	No						Yes	No	Yes	Not reported	Not reported	not reported	No	only fetal	No
Memirie	A Cost-Effectiveness Analysis of Maternal and Neonatal Health Interventions in Ethiopia	2019	Health Policy and Planning	No		government, charity	Ethiopia	throughout	Various	Various	Various	Various	Both	No	Yes	fetal lifetime	0.03	DALY	Both	Yes	Yes	No	No	not reported	Not reported	Yes	Yes	No	not reported	Not reported	yes	NA	Equal	No
Miller	Cost-effectiveness of transabdominal ultrasound for cervical length screening for preterm birth prevention	2013	American Journal of Obstetrics and Gynecology	No		Not reported	USA	second trimester	Screening	Screening	Preterm birth	Preterm birth	Fetus	No	Yes	fetal lifetime	Not reported	QALY	Fetal	No						Yes	Yes	Yes	75	Not reported	Yes	No	Only fetal	No
Mission	Gestational diabetes screening with the new IADPSG guidelines: A cost-effectiveness analysis	2012	American Journal of Obstetrics and Gynecology	No		government	USA	24 - 28 weeks	Screening	Screening	gestational diabetes	Maternal condition	Both	No	Yes	fetal lifetime	0.03	QALY	Both	Yes	Yes	Yes	Yes	56.1	Not reported	Yes	Yes	Yes	77.2	Not reported	Yes	NA	Equal	No
Mistry	The cost-effectiveness of prenatal detection for congenital heart disease using telemedicine screening	2013	Journal of Telemedicine and Telecare	No		Unfunded	UK	18 - 21 weeks	Screening	Screening	congenital heart disease	Fetal condition	Fetus	Yes	Yes	fetal lifetime	0.035	QALY	Both	Yes	No	Yes	No	NA	Not reported	Yes	Yes	Yes	not reported	Not reported	not reported	NA	maternal up to birth, fetal afterwards	No
Mone	Preeclampsia prevention using routine versus screening test-indicated aspirin in low-risk women a cost-effectiveness analysis	2018	Hypertension	No		government	Ireland	12+ weeks	Screening	Screening	Pre-eclampsia	Maternal condition	Both	No	Yes	fetal lifetime	0.05	QALY	Fetal	No						Yes	Yes	Yes	81.1	Not reported	No - age weighting	No	Only fetal	No
Mrus	The cost-effectiveness of elective Cesarean delivery for HIV-infected women with detectable HIV RNA during pregnancy	2000	AIDS	No		Not reported	USA	labour	Delivery method	Delivery method	HIV	Maternal infection	Fetus	No	Yes	fetal lifetime	0.03	QALY	Both	Yes	Yes	Yes	Yes	41	Not reported	Yes	Yes	Yes	15, 50	Not reported	Unclear	NA	equal	No
Mrus	Cost-effectiveness of interventions to reduce vertical HIV transmission from pregnant women who have not received prenatal care	2004	Medical Decision Making	No		government	USA	labour	Screening	Screening	HIV	Maternal infection	Fetus	No	Yes	fetal lifetime	0.03	QALY	Both	Yes	No	No	Yes	not reported	Not reported	Yes	No	Yes	15, 50	Published literature	No - age adjusted	NA	Equal	No
Musci	Cost-effectiveness analysis of prenatal population-based fragile X carrier screening	2005	American Journal of Obstetrics and Gynecology	No		government	USA	Not reported	Screening	Screening	fragile X syndrome	Fetal abnormality	Fetus	No	Yes	not reported	0.03	QALY	Maternal	Yes	No	Yes	Unclear	Not reported	standard gamble	No					Yes	No	Only maternal	No
Myers	Influence of timing of seasonal influenza vaccination on effectiveness and cost-effectiveness in pregnancy	2011	American Journal of Obstetrics and Gynecology	No		Industry	USA	6+ weeks	Vaccination	Vaccination	seasonal flu	Maternal infection	Both	No	Yes	12 months	0.03	QALY	Both	Yes	Yes	Yes	No	54.3 years remaining	Not reported	Yes	Yes	Yes	77.8	Not reported	Yes	NA	Equal	No
N'Diaye	Cost-effectiveness of vaccination against cytomegalovirus (CMV) in adolescent girls to prevent infections in pregnant women living in France	2018	Vaccine	Yes	PRECONCEPTION INTERVENTION
Nicholson	Screening for gestational diabetes mellitus: a decision and cost-effectiveness analysis of four screening strategies.	2005	Diabetes Care	No		government	USA	24 weeks	Screening	Screening	gestational diabetes	Maternal condition	Both	No	Yes	fetal lifetime	0.03	QALY	Both	Yes	Yes	No	Yes	US life tables	Not reported	Yes	Yes	Yes	US life tables	Not reported	Yes	NA	ICERs reported separately	No
Odibo	Should all pregnant diabetic women undergo a fetal echocardiography? A cost-effectiveness analysis comparing four screening strategies	2009	Prenatal Diagnosis	No		Not reported	USA	Not reported	in utero intervention	Surgery	twin-twin transfusion syndrome	Fetal abnormality	Fetus	No	Yes	fetal lifetime	0.03	QALY	Fetal	No						Yes	Yes	Yes	not reported (average USA Life expectancy)	not reported	Yes	No	only fetal	No
Odibo	Selective laser photocoagulation versus serial amniodrainage for the treatment of twin-twin transfusion syndrome: a cost-effectiveness analysis	2006	Journal of Perinatology	No		Not reported	USA	second trimester	Screening	Screening	congenital heart defect	Fetal abnormality	Fetus	No	Yes	fetal lifetime	0.03	QALY	Fetal	No						Yes	Yes	Yes	not reported (average USA Life expectancy)	not reported	Yes	No	only fetal	No
Ohno	Treating mild gestational diabetes mellitus: A cost-effectiveness analysis	2011	American Journal of Obstetrics and Gynecology	No		Government	USA	Not reported	treatment	Pharmaceutical	gestational diabetes	Maternal condition	Both	No	Yes	fetal lifetime	0.03	QALY	Both	Yes	Yes	Yes	Yes	56.1 remaining	Not reported	Yes	Yes	Yes	77.2	Not reported	Yes	NA	equal+maternal disutility	No
Olmos	47-Fold rise of diabetes in childbearing age Chilean women: Markov model and cost-effectiveness of prevention of birth defects	2018	Journal of Obstetrics and Gynaecology Research	Yes	PRECONCEPTION INTERVENTION
Oostdam	Cost-effectiveness of an exercise program during pregnancy to prevent gestational diabetes: Results of an economic evaluation alongside a randomised controlled trial	2012	BMC Pregnancy and Childbirth	No		Government	Netherlands	15+ weeks	exercise program	exercise program	gestational diabetes	Maternal condition	Both	Yes	No	Delivery	NA	QALY	Maternal	Yes	No	Yes	No	NA	EQ-5D	No					No	No	only maternal	No
Oster	Prevention of group B streptococcal disease in the first 3 months of life: would routine maternal immunization during pregnancy be cost-effective?	2014	Vaccine	No		Industry	USA	28+ weeks	Vaccination	Vaccination	Group B strep	Maternal infection	Fetus	No	Yes	fetal lifetime	0.03	QALY	Fetal	No						Yes	Yes	Yes	78.7	Not reported	Yes	No	Only fetal	No
Owusu-Edusei	Cost-effectiveness of a dual non-treponemal/treponemal syphilis point-of-care test to prevent adverse pregnancy outcomes in sub-Saharan Africa	2011	Sexually Transmitted Diseases	No		Not reported	sub-saharan Africa	first trimester	Screening	Screening	Syphilis	Maternal infection	Fetus	No	Yes	fetal lifetime	0.03	DALY	Both	Yes	Yes	Yes	Yes	59	GBD disability adjustment	Yes	Yes	Yes	50	GBD disability adjustment	NA	NA	equal	No
Owusu-Edusei	Cost-effectiveness of integrated routine offering of prenatal HIV and syphilis screening in China	2014	Sexually Transmitted Diseases	No		None	China	Not reported	Screening	Screening	HIV & syphilis	Maternal infection	Fetus	No	Yes	fetal lifetime		DALY	Both	Yes	Yes	Yes	Yes	75	GBD disability adjustment	Yes	Yes	Yes	74	GBD disability adjustment		NA	equal	No
Pilgrim	Routine antenatal anti-D prophylaxis for RhD-negative women: a systematic review and economic evaluation	2009	Health Technology Assessment	No		Government	UK	28 weeks	treatment	Pharmaceutical	Rhesus disease	Fetal Immunological condition	Fetus	No	Yes	fetal lifetime	0.035	QALY	Fetal	No						Yes	Yes	Yes	79	Not reported	no - population norms		only fetal	threshold analysis to account for parental disutility from fetal loss
Plunkett	Elective cesarean delivery to prevent perinatal transmission of hepatitis C virus: a cost-effectiveness analysis	2004	American Journal of Obstetrics and Gynecology	No		Government	USA	labour	Delivery method	Delivery method	Hepatitis C	Maternal infection	Fetus	No	Yes	fetal lifetime	0.03	QALY	Unclear	Unclear	No	Unclear	No	NA	TTO of expert panel	Yes	Yes	Yes	not reported	Not reported	Yes	No	Only fetal/unclear	No
Plunkett	Routine hepatitis C virus screening in pregnancy: a cost-effectiveness analysis	2005	American Journal of Obstetrics and Gynecology	No		Government	USA	Not reported	Screening	Screening	Hepatitis C	Maternal infection	Fetus	No	Yes	fetal lifetime	0.03	QALY	Both	Yes	Yes	No	Yes	not reported	Not reported+ expert opinion	Yes	No	Yes	not reported	Not reported	Yes	NA	equal	No
Putra	The Impact of the New Hypertension Guidelines to Low-Dose Aspirin Prophylaxis Eligibility for the Prevention of Preeclampsia: A Cost-Benefit Analysis	2019	American Journal of Perinatology	Yes	NO OUTCOMES
Quaife	The cost-effectiveness of multi-purpose HIV and pregnancy prevention technologies in South Africa	2018	Journal of the International AIDS Society	Yes	CONTRACEPTIVE INTERVENTION
Rowley	Prenatal screening for cystic fibrosis carriers: an economic evaluation	1998	American Journal of Human Genetics	No		Government	USA	Not reported	Screening	Screening	Cystic fibrosis	Fetal abnormality	Fetus	No	Yes	fetal lifetime	0.03	QALY	Both	Yes	No	No	Yes	78.8 (71.9 for fathers)	TTO	Yes	Yes	Yes	73, 30 (affected)	TTO	Yes	NA	fetal, plus family preferences	Yes (see "more than 1 outcome")
Sabin	Costs and cost-effectiveness of training traditional birth attendants to reduce neonatal mortality in the Lufwanyama Neonatal Survival study (LUNESP)	2012	PLoS ONE	No		government, charity	Zambia	Labour	Training	Training	Various	Labour complication	Fetus	No	No	fetal lifetime	0.03	DALY	Fetal	No						Yes	Yes	No	not reported	GBD disability adjustment	not reported	No	only fetal	No
Saramago	High-throughput, non-invasive prenatal testing for fetal Rhesus D genotype to guide antenatal prophylaxis with anti-D immunoglobulin: a cost-effectiveness analysis	2018	BJOG	yes	DUPLICATE ANALYSIS	Government
Saramago	High-throughput non-invasive prenatal testing for fetal rhesus D status in RhD-negative women not known to be sensitised to the RhD antigen: a systematic review and economic evaluation	2018	Health Technol Assess	No		Government	England	8+ weeks	Screening	Screening	Rhesus disease	Fetal Immunological condition	Fetus	No	Yes	fetal lifetime	0.035	QALY	Fetal	No						Yes	Yes	Yes	not reported	Not reported	No		only fetal	No
Schackman	Cost-effectiveness of rapid syphilis screening in prenatal HIV testing programs in Haiti	2007	PLoS Medicine	No		government, charity	Haiti	24 weeks	Screening	Screening	Syphilis	Maternal infection	Fetus	No	Yes	fetal lifetime	0.03	DALY	Fetal	No						Yes	Yes	Yes	50	GBD disability adjustment	not reported	No	only fetal	No
Scott	Universal Rapid Human Immunodeficiency Virus Screening at Delivery: A Cost-Effectiveness Analysis	2018	Infectious Diseases in Obstetrics and Gynecology	No		Government	USA	Labour	Screening	Screening	HIV	Maternal infection	Fetus	No	Yes	fetal lifetime	0.03	QALY	Fetal	No						Yes	no	Yes	not reported	Not reported	not reported	No	only fetal	No
Shah	Cost-effectiveness of new WHO recommendations for prevention of mother-to-child transmission of HIV in a resource-limited setting	2011	AIDS	No		Government	Nigeria	14 weeks+	preventive treatment	Pharmaceutical	HIV	Maternal infection	Fetus	No	Yes	fetal lifetime	0.03	DALY	Fetal	No						Yes	Yes	Yes	49	Not reported	not reported	No	only fetal	No
Shmueli	Economic assessment of screening for pre-eclampsia	2012	Prenatal Diagnosis	No		Government	Israel	Not reported	Screening	Screening	Pre-eclampsia	Maternal condition	Both	No	Yes	fetal lifetime	0.03	QALY	Fetal	No						Yes	Yes	Yes	84	not reported	Yes	Yes	Only fetal	No
Shoukat	Cost-effectiveness of a potential Zika vaccine candidate: A case study for Colombia	2018	BMC Medicine	No		Government	Colombia	All women of reproductive age	Vaccination	Vaccination	Zika	Maternal infection	Fetus	No	Yes	fetal lifetime	0.03	DALY	Fetal	No						Yes	Yes	Yes	70, 35	GBD disability adjustment	not reported	No	only fetal	No
Sicuri	Cost-effectiveness of intermittent preventive treatment of malaria in pregnancy in Southern Mozambique	2010	PLoS ONE	No		Charity	Mozambique	Not reported	preventive treatment	Pharmaceutical	Malaria	Maternal infection	Both	Yes	No	fetal lifetime	0.03	DALY	Both	Yes	Yes	No	No	40.4 remaining	NA	Yes	Yes	No	46.3	NA	No - age weighting	NA	equal	no
Sicuri	Economic evaluation of Chagas disease screening of pregnant Latin American women and of their infants in a non endemic area	2011	Acta Tropica	No		Not reported	Spain	Not reported	Screening	Screening	Chagas Disease	Maternal infection	Fetus	No	Yes	fetal lifetime	0.03	QALY	Fetal	No						Yes	Yes	Yes	80.5	Not reported	Yes	No	only fetal	No
Sinkey	Vasa previa screening strategies: decision and cost-effectiveness analysis	2018	Ultrasound in Obstetrics & Gynecology	No		Not reported	USA	mid-trimester	Screening	Screening	vasa previa	Placental abnormality	Fetus	No	Yes	unclear	0.03	QALY	Both	Yes	Yes	No	Yes	not reported	not reported	Yes	Yes	No	not reported	Not reported	not reported	NA	fetal are expressed as maternal preferences	No
Subramaniam	The cost-effectiveness of opportunistic salpingectomy versus standard tubal ligation at the time of cesarean delivery for ovarian cancer risk reduction	2019	Gynecologic Oncology	Yes	POST-DELIVERY SURGERY	Not reported
Svefors	Cost-effectiveness of prenatal food and micronutrient interventions on under-five mortality and stunting: Analysis of data from the MINIMat randomized trial, Bangladesh	2018	PLoS ONE	No		Government	Bangladesh	9 weeks	supplementation	supplementation	Nutritional deficiency	Maternal nutrition	Fetus	Yes	No	fetal lifetime	0.03	DALY	Fetal	No						Yes	Yes	Yes	68	GBD	not reported	No	only fetal	No
Tasillo	Short-Term Effects and Long-Term Cost-Effectiveness of Universal Hepatitis C Testing in Prenatal Care	2019	Obstetrics and gynecology	No		Not reported	USA	first prenatal visit	Screening	Screening	Hepatitis C	Maternal infection	Fetus	No	Yes	maternal lifetime	0.03	QALY	Maternal	Yes	Yes	No	Yes	44.75	not reported	no					yes	Yes	Only maternal	No
Terris-Prestholt	Is antenatal syphilis screening still cost effective in sub-Saharan Africa	2003	Sexually Transmitted Infections	No		Charity	Tanzania	25 weeks	Screening	Screening	Syphilis	Maternal infection	Fetus	Yes	No	fetal lifetime	0.03	DALY	Fetal	No						Yes	Yes	Yes	45, 81.75	Not reported	Yes	No	only fetal	Yes - stillbirth excluded in SA
Thung	The cost effectiveness of empiric intravenous immunoglobulin for the antepartum treatment of fetal and neonatal alloimmune thrombocytopenia	2005	American Journal of Obstetrics and Gynecology	No		Not reported	USA	24 weeks	preventive treatment	Pharmaceutical	thrombocytopenia	Fetal Immunological condition	Fetus	No	Yes	fetal lifetime	0.03	QALY	Fetal	No						Yes	Yes	Yes	76	Not reported	Yes	No	only fetal	No
Thung	The cost-effectiveness of routine antenatal screening for maternal herpes simplex virus-1 and -2 antibodies	2005	American Journal of Obstetrics and Gynecology	No		Not reported	USA	Not reported	Screening	Screening	Herpes simplex virus	Maternal infection	Fetus	No	Yes	fetal lifetime	0.03	QALY	Fetal	No						Yes	Yes	Yes	76	Not reported	Yes	No	only fetal	No
Tilden	Cost-Effectiveness Analysis of Latent versus Active Labor Hospital Admission for Medically Low-Risk, Term Women	2015	Birth	No		charity, government	USA	labour	hospital admission	Delivery method	delivery method	Labour complication	Both	No	Yes	maternal lifetime	0.03	QALY	Maternal	Yes	Yes	Yes	Yes	56 years remaining	not reported	No					Yes	Yes	fetal are expressed as maternal preferences	No
Torrance	Cost-Effectiveness of Antepartum Prevention of Rh Immunization	1984	Clinics in Perinatology	No		Not reported	Canada	28 weeks	preventive treatment	Pharmaceutical	Rhesus disease	Fetal Immunological condition	Fetus	No	Yes	fetal lifetime	0.05	QALY	Fetal	No						Yes	Yes	no	74	none	Yes		only fetal
Trevillion	An exploratory parallel-group randomised controlled trial of antenatal Guided Self-Help (plus usual care) versus usual care alone for pregnant women with depression: DAWN trial	2020	Journal of Affective Disorders	No		Government	UK	26 weeks	Guided self help	Behavioural	depression	Maternal mental health	Mother	Yes	No	3 months post-delivery	NA	QALY	Maternal	Yes	no	Yes	no	NA	SF-6D	No					No	No	Only maternal	No
Tuite	Projected cost-savings with herpes simplex virus screening in pregnancy: towards a new screening paradigm	2011	Sexually Transmitted Infections	No		Government	Canada	24 weeks	Screening	Screening	Herpes simplex virus	Maternal infection	Fetus	No	Yes	fetal lifetime	0.03	QALY	Fetal	No						Yes	Yes	Yes	75, 38	Not reported	not reported	No	only fetal	No
Tweya	Comparative cost-effectiveness of Option B+ for prevention of mother-to-child transmission of HIV in Malawi	2016	AIDS	No		Not reported	Malawi	Not reported	preventive treatment	Pharmaceutical	HIV	Maternal infection	Fetus	No	Yes	fetal lifetime	0.03	DALY	Fetal	No						Yes	Yes	Yes	60	Not reported	not reported	No	only fetal	No
Van Bellinghen	Is adding maternal vaccination to prevent whooping cough cost-effective in Australia?	2018	Human Vaccines & Immunotherapeutics	No		Industry	Australia	third trimester	Vaccination	Vaccination	Pertussis	Maternal infection	Both	No	Yes	fetal lifetime	0.05	QALY	Unclear	Unclear						Yes	Yes	Yes	86.75	TTO	Yes	unclear	Unclear	No
van den Akker-van Marle	Cost-effectiveness of different treatment strategies with intrapartum antibiotic prophylaxis to prevent early-onset group B streptococcal disease	2005	BJOG	No		Government	Netherlands	35 weeks	preventive treatment	Pharmaceutical	Group B strep	Maternal infection	Fetus	No	Yes	fetal lifetime	0.03	QALY	Fetal	No						Yes	Yes	Yes	75	HUI-3	Yes	No	only fetal	No
VanDeusen	Cost effectiveness of option B plus for prevention of mother-to-child transmission of HIV in resource-limited countries: evidence from Kumasi, Ghana	2015	BMC infectious diseases	No		Government	Ghana	Throughout	Antivirals	Pharmaceutical	HIV	Maternal infection	Fetus	Yes	Yes	fetal lifetime	0.03	QALY	Both	Yes	Yes	No	Yes	16.1	Not reported	Yes	No	Yes	62.7	Not reported	Yes	NA	Equal	No
van't Hooft	ST-analysis in electronic foetal monitoring is cost-effective from both the maternal and neonatal perspective	2016	Journal of Maternal-Fetal and Neonatal Medicine	No		None	Netherlands	Labour	fetal monitoring	fetal monitoring	metabolic acidosis	Labour complication	Fetus	No	Yes	fetal lifetime	Not reported	QALY	Fetal	No						Yes	Yes	Yes	not reported	Average of measures	no - population norms	No	only fetal	No
Vickerman	Modelling the cost-effectiveness of introducing rapid syphilis tests into an antenatal syphilis screening programme in Mwanza, Tanzania	2006	Sexually Transmitted Infections	No		Government, Charity	Tanzania	Not reported	Screening	Screening	Syphilis	Maternal infection	Fetus	Yes	Yes	fetal lifetime	Not reported	DALY	Fetal	No						Yes	Yes	Yes	not reported	Not reported	not reported	No	only fetal	No
Wang	Cost-effectiveness of option B+ in prevention of mother-to-child transmission of HIV in Yunnan Province, China	2019	BMC infectious diseases	No		Government	China	Throughout	Antivirals	Pharmaceutical	HIV	Maternal infection	Fetus	No	Yes	fetal lifetime	0.03	QALY	Both	Yes	Yes	No	Yes	NA (10 year horizon)	not reported	Yes	Yes	Yes	not reported	Not reported	Yes	NA	Both, not equal	No
Wastlund	The cost-effectiveness of universal late-pregnancy screening for macrosomia in nulliparous women: a decision analysis	2019	BJOG	No		Government	UK	36 weeks	Screening	Screening	macrosomia	Labour complication	Both	No	Yes	20 years	0.035	QALY	Both	Yes	No	Yes	Unclear	NA (20 year horizon)	EQ-5D	Yes	Yes	Yes	NA (20 year horizon)	Not reported	not reported	NA	Both, not equal	yes - only fetal
Watson-Jones	Antenatal syphilis screening in sub-Saharan Africa: lessons learned from Tanzania	2005	Tropical Medicine and International Health	No		government, charity	Tanzania	Not reported	Screening	Screening	Syphilis	Maternal infection	Fetus	Yes	Yes	not reported	Not reported	DALY	Fetal	No						Yes	Yes	Yes	not reported	Not reported	not reported	No	only fetal	No
Werner	Cost-effectiveness of transvaginal ultrasound cervical length screening in singletons without a prior preterm birth: an update	2015	American Journal of Obstetrics and Gynecology	No		Not reported	USA	18 weeks	Screening	Screening	Preterm birth	Preterm birth	Fetus	No	Yes	fetal lifetime	0.03	QALY	Fetal	No						Yes	Yes	Yes	78	Not reported	Yes	No	only fetal	No
Werner	A Cost-Benefit Analysis of Low-Dose Aspirin Prophylaxis for the Prevention of Preeclampsia in the United States	2015	Obstetrics & Gynecology	No		None	USA	throughout	preventive treatment	Pharmaceutical	Pre-eclampsia	Maternal condition	Both	No	Yes	fetal lifetime	0.03	QALY	Fetal	No						Yes	Yes	Yes	78.7	Not reported	Yes	No	only fetal	No
Wilkinson	National and provincial estimated costs and cost effectiveness of a programme to reduce mother-to-child HIV transmission in South Africa	2000	South African Medical Journal	No		Not reported	South Africa	Not reported	preventive treatment	Pharmaceutical	HIV	Maternal infection	Fetus	Yes	Yes	fetal lifetime	Not reported	DALY	Fetal	No						Yes	unclear	unclear	69	Not reported	not reported	No	only fetal	No
Willcox	Incremental cost and cost-effectiveness of low-dose, high-frequency training in basic emergency obstetric and newborn care as compared to status quo: part of a cluster-randomized training intervention evaluation in Ghana	2017	Globalization and Health	No		charity	Ghana	Labour	Training	Training	Stillbirth	Labour complication	Fetus	Yes	Yes	fetal lifetime	0.03	DALY	Fetal	No						Yes	Yes	no	not reported	NA	Yes	No	only fetal	No
Willcox	Mobile Technology for Community Health in Ghana: Is Maternal Messaging and Provider Use of Technology Cost-Effective in Improving Maternal and Child Health Outcomes at Scale?	2019	Journal of Medical Internet Research	No		Government, Charity	Ghana	throughout	mHealth	mHealth	Unattended delivery	Labour complication	Both	Yes	No	fetal lifetime	0.03	DALY	Both	Yes	Yes	No	No	65.5	NA	Yes	Yes	no	65.5	NA	Yes	NA	Equal	No
Wymer	The cost-effectiveness of a trial of labor accrues with multiple subsequent vaginal deliveries	2014	American Journal of Obstetrics and Gynecology	No		Not reported	USA	labour	trial of labour	Delivery method	delivery method	Labour complication	Both	No	Yes	fetal lifetime	0.03	QALY	Both	Yes	Yes	Yes	Yes	80.6	not reported	Yes	Yes	Yes	78.1, 50	Not reported	not reported	NA	Equal	no
Xia	Targeted hepatitis E vaccination for women of childbearing age is cost-effective in China	2019	Vaccine	Yes	PRECONCEPTION INTERVENTION
Yieh	Cost effectiveness of vitamin c supplementation for pregnant smokers to improve offspring lung function at birth and reduce childhood wheeze/asthma	2018	Journal of Perinatology	No		Government	USA	13 weeks	supplementation	supplementation	smoking	Maternal behaviour	Fetus	No	Yes	18 years	0.03	QALY	Fetal	No						Yes	Yes	Yes	NA	VAS/SG using parental preferences	not reported	No	only fetal	No
Zeng	Cost-effectiveness of results-based financing, Zambia: A cluster randomized trial	2018	Bulletin of the World Health Organization	No		Not reported	Zambia	Throughout	Funding model	Policy	Various	Various	Both	No	No	unclear	0.03	QALY	Both	Yes	Yes	no	no	not reported	NA	Yes	Yes	No	not reported	NA	Yes	NA	Unclear	No
Zhang	Integrated approach for triple elimination of mother-to-child transmission of HIV, hepatitis B and syphilis is highly effective and cost-effective: An economic evaluation	2019	International Journal of Epidemiology	No		WHO	Cambodia	Not reported	Screening	Screening	HIV, syphilis, Hepatitis B	Maternal infection	Fetus	No	Yes	fetal lifetime	0.03	DALY	Fetal	No						Yes	Yes	Yes	69.9	Not reported	not reported	No	only fetal	No
Zulliger	Cost-effectiveness of a package of interventions for expedited antiretroviral therapy initiation during pregnancy in Cape Town, South Africa	2014	AIDS and Behavior	No		Charity	South Africa	throughout	preventive treatment	Pharmaceutical	HIV	Maternal infection	Fetus	Yes	No	fetal lifetime	0.03	QALY	Fetal	No						Yes	Yes	Yes	not reported	Not reported	not reported	No	only fetal	No
